# Supplementary material for: Multimodal social context modulates larval behavior in Drosophila
Source: Sci Adv. 2026 Jan 30;12(5):eady0750. doi: 10.1126/sciadv.ady0750 (PMC12857689; doi:10.1126/sciadv.ady0750)
Supplement: Supplementary file 2 — Movies S1 to S5 [file sciadv.ady0750_movies_s1_to_s5.zip]

Archive with 5 entries (5 files):
- ady0750_movie_s1.mp4
- ady0750_movie_s2.mp4
- ady0750_movie_s3.mp4
- ady0750_movie_s4.mp4
- ady0750_movie_s5.mp4
