# Supplementary material for: Multimodal social context modulates larval behavior in Drosophila
Source: Sci Adv. 2026 Jan 30;12(5):eady0750. doi: 10.1126/sciadv.ady0750 (PMC12857689; doi:10.1126/sciadv.ady0750)
Supplement: Supplementary file 3 — Data S1 to S3 [file sciadv.ady0750_data_s1_to_s3.zip]

Archive with 3 entries (3 files):
- ady0750_data_s1.xlsx
- ady0750_data_s2.xlsx
- ady0750_data_s3.xlsx
