# Supplementary material for: Multimodal social context modulates larval behavior in Drosophila
Source: Sci Adv. 2026 Jan 30;12(5):eady0750. doi: 10.1126/sciadv.ady0750 (PMC12857689; doi:10.1126/sciadv.ady0750)
Supplement: Supplementary file 3 — Data S1 to S3 [file sciadv.ady0750_data_s1_to_s3.zip › ady0750_data_s1.xlsx]

## Sheet: Table2
Fig 1D - Stats for average neighbour distance				Fig 2C - Stats for fructose individual				Fig 3C - Stats for ND					Fig 4A - Stats for mutants				Fig S1A - Stats for speed and bending angle					Fig S2A - Stats for Individual					Fig S3A - Stats for mutants					Fig S4A-H - Stats for ND					Fig S5A - Stats for NompC reaper					S6A-B - Stats for Ir8a					Fig S7A-L - Stats for ND
Time	Δ median	p_value		Time	Δ median	p_value		Treatment Comparison	Number	Cohen's d			Fig 4C-J - Stats for pairwise ND				Parameter	U-statistic	p_value	Cohen's d		Treatment	Parameter	U_statistic	p_value		Genotype Comparison	Number	Δ median	p_value		Genotype Comparison	Cohen's d				Genotype Comparison	Behavioral Parameter	U-statistic	p_value		Genotype Comparison	Number	Cohen's d			Genotype Comparison	Number	Cohen's d
0-100	0.960346	0.0008		0-100	1.46558	0.0001		Isolated/Housed15	Individual	0.0754187			Genotype Comparison	Cohen's d			Speed	3115.5	0.68586	0.038		Isolated/Housed15	Speed	377	0.808109		WT/iav	Individual	0.122193	0.7194		WT hid,rpr/NompC hid,rpr	0.357041				WT hid,rpr/NompC hid, rpr	Speed	595	0.00252		WT/Ir8a'	Individual	0.147235			w-	Individual/Group	0.745565
100-200	1.47294	0.0001		100-200	1.34561	0.0012		Isolated/Housed50	Individual	0.294884			WT hid,rpr/NompC hid,rpr	0.395408			% Stops	2333.5	0.01679	0.337		Isolated/Housed50	Speed	318	0.324033		WT/Piezo	Individual	1.17718	0.0504		NompC WT/NompC hid,rpr	0.154251				WT hid,rpr/NompC hid, rpr	% Stops	198.5	0.00094		WT/Ir8a'	Group	0.341138			WT/Piezo	Individual	0.363087
200-300	1.02185	0.0014		200-300	1.68221	0.0001		Housed15/Housed50	Individual	0.356257			NompC WT/NompC hid,rpr	0.567035			Bending Angle	1666.5	1.7658e-06	0.825		Housed15/Housed50	Speed	375	0.35098		WT/ppk23	Individual	1.17464	0.009		WT/iav	0.0281792				WT hid,rpr/NompC hid, rpr	Bending Angle	208	0.00161		WT hid,rpr/Ir8a hid,rpr	Individual	0.0348659			WT/Piezo	Group	0.0976077
300-400	0.894262	0.0126		300-400	1.63886	0.0001		Isolated/Housed15	Group	0.431203			WT/iav	0.505935			% Small Turns	4368	1.01e-06	0.864		Isolated/Housed15	% Stops	281	0.159424		WT/Anosmic	Individual	1.13454	0.041		WT hid,rpr/iav hid,rpr	0.248037				WT hid,rpr/NompC hid, rpr	% Small Turns	648.5	0.00011		Ir8a WT/Ir8a hid,rpr	Individual	0.0833923			WT/Orco	Individual	0.0798007
400-500	0.518027	0.0738		400-500	0.712819	0.1634		Isolated/Housed50	Group	0.131972			WT hid,rpr/iav hid,rpr	0.187872			% Big Turns	1636	1.0188e-06	0.864		Isolated/Housed50	% Stops	352	0.679243		WT/Ir8a	Individual	0.558709	0.1696		iav WT/iav hid,rpr	0.301795				WT hid,rpr/NompC hid, rpr	% Big Turns	163.5	0.00011		WT hid,rpr/Ir8a hid,rpr	Group	0.292782			WT/Orco	Group	0.162902
500-600	0.485599	0.1428		500-600	0.543954	0.4186		Housed15/Housed50	Group	0.296402			iav WT/iav hid,rpr	0.707523								Housed15/Housed50	% Stops	286.5	0.473086		WT/Ir8a'	Individual	0.268042	0.2004		WT/ppk23	0.108592				NompC WT/NompC hid,rpr	Speed	459	0.72161		Ir8a WT/Ir8a hid,rpr	Group	0.217071			WT/Gr63a	Individual	0.959252
													WT/ppk23	0.694891			Fig S1E - Stats for distance to center					Isolated/Housed15	Bending Angle	256	0.0659374		WT/Orco	Individual	1.22145	0.0688		WT hid,rpr/ppk23 hid,rpr	0.117148				NompC WT/NompC hid,rpr	% Stops	426	0.89731		WT hid,rpr/Ir8a hid,rpr	Individual	0.526943			WT/Gr63a	Group	0.0653509
Fig 1E - Stats for time in encounter				Fig 2C - Stats for fructose group				Fig 3D - Stats for individual					WT hid,rpr/ppk23 hid,rpr	0.262862			Time	Δ median	p_value			Isolated/Housed50	Bending Angle	267	0.0648963		WT/Gr63a	Individual	3.71531	0.0001		ppk23 WT/ppk23 hid,rpr	0.0465984				NompC WT/NompC hid,rpr	Bending Angle	544	0.09995		Ir8a WT/Ir8a hid,rpr	Individual	0.211512			WT/NorpA	Individual	0.121608
Time	Δ median	p_value		Time	U_statistic	p_value		Treatment Comparison	Time	U_statistic	p_value		ppk23 WT/ppk23 hid,rpr	0.222909			0-100	0.672194	0.001			Housed15/Housed50	Bending Angle	337	0.828453		WT/NorpA	Individual	0.482475	0.2188		WT/Anosmic	0.272325				NompC WT/NompC hid,rpr	% Small Turns	289	0.02708		hid,rpr WT/hid,rpr Ir8a'	Group	0.049376			WT/NorpA	Group	0.0848045
0-100	5.4	0.0001		0-100	290	0.0800649		Isolated/Housed15	0-100	0.259824	0.3794		WT/Anosmic	0.64782			100-200	1.09281	0.0001			Isolated/Housed15	% Small Turns	443	0.163774		WT/w-	Individual	0.126381	0.8452		WT/Ir8a	0.221261				NompC WT/NompC hid,rpr	% Big Turns	581	0.02708		WT Ir8a'/hid,rpr Ir8a'	Group	0.160049			WT reaper/Gr63a reaper	Individual	0.300028
100-200	2.06667	0.0042		100-200	231	0.574045		Isolated/Housed15	100-200	0.600357	0.5108		WT/Ir8a	1.16339			200-300	0.555713	0.0096			Isolated/Housed50	% Small Turns	455.5	0.187197																						Gr63a WT/Gr63a reaper	Individual	0.0536399
200-300	1.13333	0.06		200-300	198	0.978393		Isolated/Housed15	200-300	1.36584	0.0062						300-400	0.513753	0.042			Housed15/Housed50	% Small Turns	319.5	0.924575		Genotype Comparison	Number	U_statistic	p_value		Fig S4I - Stats for mutants					Fig S5B - Stats for iav					Fig 6D - Stats for time in encounter					WT reaper/Gr63a reaper	Group	0.175377
300-400	0.866667	0.1104		300-400	213	0.527259		Isolated/Housed15	300-400	2.25698	0.0022		Fig 4L - Stats for time in encounter				400-500	0.525534	0.037			Isolated/Housed15	% Big Turns	282	0.163774		WT/iav	Group	68	0.000987248		Genotype Comparison	Number	Δ median	p_value		Genotype Comparison	Behavioral Parameter	U-statistic	p_value		Genotype Comparison	Number	U-statistic	p_value		Gr63a WT/Gr63a reaper	Group	0.296062
400-500	1.33333	0.01		400-500	186	0.872256		Isolated/Housed15	400-500	2.48152	0.0001		Genotype Comparison	U_statistic	p_value		500-600	0.691395	0.0164			Isolated/Housed50	% Big Turns	298.5	0.187197		WT/Piezo	Group	23	0.382284		WT/iav	Individual	0.045154	0.9122		WT/iav	Speed	465	0.65467		WT/Ir8a'	Group	56	0.0104118		WT reaper/All GRs reaper	Individual	0.130203
500-600	0.066667	0.8426		500-600	167	0.714782		Isolated/Housed15	500-600	2.82893	0.0001		WT/iav	7	0.00597482							Housed15/Housed50	% Big Turns	330.5	0.924575		WT/ppk23	Group	57	0.00699301		WT/ppk23	Individual	0.937255	0.0002		WT/iav	% Stops	492.5	0.38597		WT hid,rpr/Ir8a hid,rpr	Group	19.5	0.353679		All GRs WT/All GRs reaper	Individual	0.21276
													WT/ppk23	9.5	0.020675		Fig S1F - Stats for food										WT/Anosmic	Group	5	0.0029526		WT/Anosmic	Individual	0.666336	0.003		WT/iav	Bending Angle	486	0.44386		Ir8a WT/Ir8a hid,rpr	Group	19.5	0.206574		WT reaper/All GRs reaper	Group	0.15841
Fig 1E - Stats for encounter duration				Fig 2C - Stats for fructose pairwise ND				Isolated/Housed50	0-100	1.0726	0.0002		WT/Anosmic	54	0.0238452		Treatment	U_statistic	p_value			Fig S2B - Stats for Group					WT/Ir8a	Group	0	8.22707e-05		WT/Ir8a	Individual	0.609194	0.191		WT/iav	% Small Turns	271.5	0.01307		hid,rpr WT/hid,rpr Ir8a'	Group	16	0.189277		All GRs WT/All GRs reaper	Group	0.255868
Time	Δ median	p_value		Time	Number	Cohen's d		Isolated/Housed50	100-200	0.635349	0.0866		WT/Ir8a	72	0.00062579			64	0.000443018			Treatment	Parameter	U_statistic	p_value		WT/Ir8a'	Group	14	0.120591							WT/iav	% Big Turns	598.5	0.01307		WT Ir8a'/hid,rpr Ir8a'	Group	9.5	0.0636275		WT reaper/Ir76b reaper	Individual	0.883648
0-100	1.45	0.0001		First 100s	Individual	0.575329		Isolated/Housed50	200-300	3.38896	0.0001		WT hid,rpr/NompC hid,rpr	47	0.127527							Isolated/Housed15	Speed	2	0.00621601		WT/Orco	Group	19	0.194872		Genotype Comparison	Number	U_statistic	p_value												Ir76b WT/Ir76b reaper	Individual	0.260349
100-200	2.90909	0.0001		Last 100s	Individual	0.0567892		Isolated/Housed50	300-400	3.72374	0.0001		NompC WT/NompC hid,rpr	17	0.127527		Fig S1G - Stats for Average ND					Isolated/Housed50	Speed	0	0.001554		WT/Gr63a	Group	19	0.335664		WT/iav	Group	71	0.000164541		Fig S5C - Stats for iav reaper					Fig 6E - Stats for Distance					WT reaper/Ir76b reaper	Group	0.209819
200-300	2.68333	0.0001		First 100s	Group	0.148737		Isolated/Housed50	400-500	3.05566	0.0001		WT hid,rpr/iav hid,rpr	18	0.160528		0-100s					Housed15/Housed50	Speed	36	0.720901		WT/NorpA	Group	22	0.328205		WT/ppk23	Group	57	0.00699301		Genotype Comparison	Behavioral Parameter	U-statistic	p_value		Genotype Comparison	Number	Δ median	p_value		Ir76b WT/Ir76b reaper	Group	0.0870119
300-400	1.14423	0.001		Last 100s	Group	0.112103		Isolated/Housed50	500-600	1.59711	0.0001		iav WT/iav hid,rpr	7	0.0100267		Date	Δ median	p_value			Isolated/Housed15	% Stops	33	0.0652681		WT/w-	Group	309	0.438329		WT/Anosmic	Group	3	0.0010878		WT hid,rpr/iav hid,rpr	Speed	494	0.1572		WT/Ir8a'	Individual	0.446541	0.217		WT reaper/Ir25a reaper	Individual	0.282272
400-500	1.45	0.0001											WT hid,rpr/ppk23 hid,rpr	30	0.878477		2011-07-22	0.657299	0.281			Isolated/Housed50	% Stops	36	0.018648							WT/Ir8a	Group	0	8.227e-05		WT hid,rpr/iav hid,rpr	% Stops	234	0.0063		WT hid,rpr/Ir8a hid,rpr	Individual	0.162577	0.0784		Ir25a WT/Ir25a reaper	Individual	0.0223611
500-600	2.71429	0.0001		Fig 2D - Stats for fructose individual				Housed15/Housed50	0-100	1.34457	0.0001		ppk23 WT/ppk23 hid,rpr	22.5	0.344207		2004-08-22	0.975232	0.0534			Housed15/Housed50	% Stops	32	1		Fig S3B - Stats for ablations										WT hid,rpr/iav hid,rpr	Bending Angle	467	0.3256		Ir8a WT/Ir8a hid,rpr	Individual	0.266916	0.8834		WT reaper/Ir25a reaper	Group	0.118968
				Time	Δ median	p_value		Housed15/Housed50	100-200	1.23309	0.0204						2017-08-22	1.03269	0.1946			Isolated/Housed15	Bending Angle	27	0.354312		Genotype Comparison	Number	Δ median	p_value		Genotype Comparison	Number	Δ median	p_value		WT hid,rpr/iav hid,rpr	% Small Turns	363	0.5059		hid,rpr WT/hid,rpr Ir8a'	Individual	0.962411	0.0001		Ir25a WT/Ir25a reaper	Group	0.10543
Fig 1F - Stats for pairwise ND				0-100	0.921463	0.0001		Housed15/Housed50	200-300	2.09868	0.0124						2004-11-22	0.056294	0.94			Isolated/Housed50	Bending Angle	35	0.029526		WT hid,rpr/NompC hid,rpr	Individual	0.777963	0.0022		WT hid,rpr/NompC hid,rpr	Individual	0.611504	0.0012		WT hid,rpr/iav hid,rpr	% Big Turns	447	0.5059		WT Ir8a'/hid,rpr Ir8a'	Individual	0.08433	0.7096		WT reaper/nan reaper	Individual	0.161038
Cohen's d	0.250269			100-200	0.638453	0.0084		Housed15/Housed50	300-400	1.56724	0.0414						2006-02-23	1.89527	0.0204			Housed15/Housed50	Bending Angle	35	0.029526		NompC WT/NompC hid,rpr	Individual	0.441124	0.0652		NompC WT/NompC hid,rpr	Individual	0.213171	0.2634		iav WT/iav hid,rpr	Speed	540	0.0315							nan WT/nan reaper	Individual	0.576242
				200-300	1.12148	0.0001		Housed15/Housed50	400-500	0.610963	0.3344						2022-02-23	0.963405	0.0132			Isolated/Housed15	% Small Turns	13	0.340685		WT hid,rpr/iav hid,rpr	Individual	0.905563	0.0002		WT hid,rpr/iav hid,rpr	Individual	0.455372	0.0002		iav WT/iav hid,rpr	% Stops	318.5	0.1682		Genotype Comparison	Number	U-statistic	p_value		WT reaper/nan reaper	Group	0.163744
Fig 1H - Stats for average neighbour distance				300-400	1.35034	0.0001		Housed15/Housed50	500-600	1.18192	0.0496						2006-05-24	1.58347	0.0044			Isolated/Housed50	% Small Turns	13	0.340685		iav WT/iav hid,rpr	Individual	0.984382	0.0258		iav WT/iav hid,rpr	Individual	0.815841	0.0022		iav WT/iav hid,rpr	Bending Angle	484.5	0.2067		WT/Ir8a'	Group	13	0.0498834		nan WT/nan reaper	Group	0.557025
Group Size	Δ median	p_value		400-500	0.352228	0.3286											2022-05-24	1.18338	0.0262			Housed15/Housed50	% Small Turns	29	0.792597		WT hid,rpr/nan hid,rpr	Individual	0.429729	0.2342		WT hid,rpr/ppk23 hid,rpr	Individual	0.114096	0.7194		iav WT/iav hid,rpr	% Small Turns	325.5	0.2052		WT hid,rpr/Ir8a hid,rpr	Group	36	0.396892		WT light/NorpA light	Individual	0.153889
5 larvae	1.0792	0.0684		500-600	0.443115	0.4456		Fig 3D - Stats for group														Isolated/Housed15	% Big Turns	27	0.340685		nan WT/nan hid,rpr	Individual	2.00334	0.0001		ppk23 WT/ppk23 hid,rpr	Individual	0.208658	0.4576		iav WT/iav hid,rpr	% Big Turns	484.5	0.2052		Ir8a WT/Ir8a hid,rpr	Group	43	0.278632		WT light/NorpA light	Group	0.0900436
10 larvae	0.649601	0.0436						Treatment Comparison	Time	U_statistic	p_value						100-200s					Isolated/Housed50	% Big Turns	27	0.354312		WT hid,rpr/ppk23 hid,rpr	Individual	0.252966	0.5248												hid,rpr WT/hid,rpr Ir8a'	Group	24	0.694328
15 larvae	1.58347	0.0038		Fig 2D - Stats for fructose group				Isolated/Housed15	0-100	5	0.012654						Date	Δ median	p_value			Housed15/Housed50	% Big Turns	35.5	0.752361		ppk23 WT/ppk23 hid,rpr	Individual	0.137096	0.7266		Genotype Comparison	Number	U_statistic	p_value		Fig S5D - Stats for ppk23					WT Ir8a'/hid,rpr Ir8a'	Group	35	0.208625
20 larvae	0.673234	0.1696		Time	U_statistic	p_value		Isolated/Housed15	100-200	4	0.018648						2011-07-22	2.56649	0.0028								WT hid,rpr/Ir8a hid,rpr	Individual	0.181608	0.3846		WT hid,rpr/NompC hid,rpr	Group	16	0.104895		Genotype Comparison	Behavioral Parameter	U-statistic	p_value
				0-100	256	0.235333		Isolated/Housed15	200-300	2	0.00621601						2004-08-22	1.48642	0.047			Fig S2C - Stats for size					Ir8a WT/Ir8a hid,rpr	Individual	0.071156	0.7584		NompC WT/NompC hid,rpr	Group	7	0.00699301		WT/ppk23	Speed	263	0.3988		Fig 6F-G
Fig 1H - Stats for time in encounter				100-200	236	0.505992		Isolated/Housed15	300-400	9	0.282828						2017-08-22	0.446582	0.6012			Treatment	Number	U_statistic	p_value		hid,rpr WT/hid,rpr Ir8a'	Individual	2.15892	0.0001		WT hid,rpr/iav hid,rpr	Group	24	0.0690958		WT/ppk23	% Stops	222	0.8922		Genotype Comparison	Behavioral Parameter	U-statistic	p_value
Group Size	Δ median	p_value		200-300	217	0.865377		Isolated/Housed15	400-500	3	0.0666667						2004-11-22	3.27231	0.0002			Isolated/Housed15	Individual	279	0.149909		WT Ir8a'/hid,rpr Ir8a'	Individual	0.850017	0.001		iav WT/iav hid,rpr	Group	1	3.175e-05		WT/ppk23	Bending Angle	261	0.4267		WT/Ir8a'	Speed	307	0.0788673
5 larvae	1.2	0.0596		300-400	234	0.539924		Isolated/Housed15	500-600	5	0.380952						2006-02-23	2.78704	0.0138			Isolated/Housed50	Individual	185	0.00124509		WT hid,rpr/Gr63a hid,rpr	Individual	0.691184	0.0001		WT hid,rpr/ppk23 hid,rpr	Group	20	0.234499		WT/ppk23	% Small Turns	193	0.3852		WT/Ir8a'	% Stops	524.5	0.176412
10 larvae	7.8	0.0008		400-500	224	0.724758											2022-02-23	0.616777	0.0086			Housed15/Housed50	Individual	414	0.0954076		Gr63a WT/Gr63a hid,rpr	Individual	0.225418	0.328		ppk23 WT/ppk23 hid,rpr	Group	23	0.382284		WT/ppk23	% Big Turns	263	0.3852		WT/Ir8a'	Bending Angle	426	0.897455
15 larvae	10.6667	0.0001		500-600	200	0.804305		Isolated/Housed50	0-100	16	0.344988						2006-05-24	3.25909	0.0068			Isolated/Housed15	Group	7	0.0652681		WT hid,rpr/All GRs hid,rpr	Individual	0.416813	0.2148												WT/Ir8a'	% Small Turns	488	0.424755
20 larvae	13.1	0.0001						Isolated/Housed50	100-200	4	0.018648						2022-05-24	1.02398	0.065			Isolated/Housed50	Group	2	0.00621601		All GRs WT/All GRs hid,rpr	Individual	0.62345	0.0682							Fig S5E - Stats for ppk23 reaper					WT/Ir8a'	% Big Turns	382	0.424755
				Fig 2H - Stats for light individual				Isolated/Housed50	200-300	0	0.001554											Housed15/Housed50	Group	52	0.0379176		WT hid,rpr/Ir25a hid,rpr	Individual	0.743075	0.098							Genotype Comparison	Behavioral Parameter	U-statistic	p_value
Fig 1H - Stats for encounter duration				Time	Δ median	p_value		Isolated/Housed50	300-400	8	0.214141						Fig S1H - Stats for speed and bending angle										Ir25a WT/Ir25a hid,rpr	Individual	0.09088	0.8614							WT hid,rpr/ppk23 hid,rpr	Speed	545	0.0005		Genotype Comparison	Behavioral Parameter	U-statistic	p_value
Group Size	Δ median	p_value		0-100	0.514304	0.4936		Isolated/Housed50	400-500	7	0.153535						Behavioral parameter	Number	Cohen's d			Fig S2D - Stats for distance to center					WT hid,rpr/Ir76b hid,rpr	Individual	2.32918	0.0001							WT hid,rpr/ppk23 hid,rpr	% Stops	147.5	0.0002		WT hid,rpr/Ir8a hid,rpr	Speed	487	0.300773
5 larvae	1	0.0042		100-200	0.136151	0.9016		Isolated/Housed50	500-600	5	0.266667						Speed	Individual	0.0488305			Individual					Ir76b WT/Ir76b hid,rpr	Individual	0.864544	0.3036							WT hid,rpr/ppk23 hid,rpr	Bending Angle	325	0.6501		WT hid,rpr/Ir8a hid,rpr	% Stops	409.5	0.87621
10 larvae	1.78409	0.041		200-300	0.098951	0.9488											Speed	Group	0.3389			Treatment	Time	Δ median	p_value												WT hid,rpr/ppk23 hid,rpr	% Small Turns	386	0.5381		WT hid,rpr/Ir8a hid,rpr	Bending Angle	487	0.300773
15 larvae	1.42328	0.0002		300-400	1.38358	0.005		Housed15/Housed50	0-100	38	0.117754						Bneding Angle	Individual	0.0136956			Isolated/Housed15	0-100	0.30589	0.1594		Genotype Comparison	Number	U_statistic	p_value							WT hid,rpr/ppk23 hid,rpr	% Big Turns	316	0.5382		WT hid,rpr/Ir8a hid,rpr	% Small Turns	413.5	0.925404
20 larvae	1.43891	0.007		400-500	3.37689	0.0001		Housed15/Housed50	100-200	54	0.560049						Bending Angle	Group	0.278981			Isolated/Housed15	100-200	0.39811	0.414		WT hid,rpr/NompC hid,rpr	Group	45	0.194872							ppk23 WT/ppk23 hid,rpr	Speed	459	0.2604		WT hid,rpr/Ir8a hid,rpr	% Big Turns	426.5	0.925404
				500-600	2.66269	0.0038		Housed15/Housed50	200-300	60	0.829998											Isolated/Housed15	200-300	0.68393	0.0232		NompC WT/NompC hid,rpr	Group	55	0.014763							ppk23 WT/ppk23 hid,rpr	% Stops	271.5	0.0522		Ir8a WT/Ir8a hid,rpr	Speed	368	0.422918
								Housed15/Housed50	300-400	54	0.560049						Fig S1I - ND					Isolated/Housed15	300-400	1.54203	0.0048		WT hid,rpr/iav hid,rpr	Group	54	0.0206682							ppk23 WT/ppk23 hid,rpr	Bending Angle	311	0.1971		Ir8a WT/Ir8a hid,rpr	% Stops	374	0.478176
				Fig 2H - Stats for light group				Housed15/Housed50	400-500	34	0.318527						Time	Cohen's d				Isolated/Housed15	400-500	1.83838	0.002		iav WT/iav hid,rpr	Group	54	0.0012432							ppk23 WT/ppk23 hid,rpr	% Small Turns	435	0.4641		Ir8a WT/Ir8a hid,rpr	Bending Angle	372	0.45983
				Time	U_statistic	p_value		Housed15/Housed50	500-600	40	0.90128						100-200	0.259931				Isolated/Housed15	500-600	2.37436	0.0001		WT hid,rpr/nan hid,rpr	Group	46	0.160528							ppk23 WT/ppk23 hid,rpr	% Big Turns	345	0.4641		Ir8a WT/Ir8a hid,rpr	% Small Turns	422	0.981325
				0-100	40	0.441803											200-300	0.143767				Isolated/Housed50	0-100	0.723678	0.0012		nan WT/nan hid,rpr	Group	53	0.0021756												Ir8a WT/Ir8a hid,rpr	% Big Turns	418	0.981325
				100-200	41	0.382284		Fig 3F - Stats for time in encounter									300-400	0.10422				Isolated/Housed50	100-200	0.707238	0.061		WT hid,rpr/ppk23 hid,rpr	Group	45	0.194872							Fig S5F - Stats for Anosmic
				200-300	34	0.878477		Treatment Comparison	Number	Δ median	p_value						400-500	0.0833749				Isolated/Housed50	200-300	2.58182	0.0001		ppk23 WT/ppk23 hid,rpr	Group	44	0.234499							Genotype Comparison	Behavioral Parameter	U-statistic	p_value		Genotype Comparison	Behavioral Parameter	U-statistic	p_value
				300-400	31	0.95913		Isolated/Housed15	Individual	0.666667	0.8456						500-600	0.0881219				Isolated/Housed50	300-400	3.16056	0.0001		WT hid,rpr/Ir8a hid,rpr	Group	32	0.382867							WT/Anosmic	Speed	210	0.0003		hid,rpr WT/hid,rpr Ir8a'	Speed	423	0.695215
				400-500	25	0.505361		Isolated/Housed50	Individual	3.93333	0.0176											Isolated/Housed50	400-500	2.53519	0.0001		Ir8a WT/Ir8a hid,rpr	Group	32	0.694328							WT/Anosmic	% Stops	608.5	0.0194		hid,rpr WT/hid,rpr Ir8a'	% Stops	405.5	0.514165
				500-600	41	0.382284		Housed15/Housed50	Individual	5.2	0.0042						Fig S1J - Stats for obstacles					Isolated/Housed50	500-600	1.63321	0.0001		hid,rpr WT/hid,rpr Ir8a'	Group	22	0.53582							WT/Anosmic	Bending Angle	5574	0.0678		hid,rpr WT/hid,rpr Ir8a'	Bending Angle	377	0.283778
																	Treatment	Δ median	p_value			Housed15/Housed50	0-100	1.01352	0.0001		WT Ir8a'/hid,rpr Ir8a'	Group	42	0.0262238							WT/Anosmic	% Small Turns	369	0.2324		hid,rpr WT/hid,rpr Ir8a'	% Small Turns	514	0.341905
				Fig 2H - Stats for light pairwise ND				Treatment Comparison	Number	U_statistic	p_value						Individual	0.366667	0.0001			Housed15/Housed50	100-200	1.08338	0.002		WT hid,rpr/Gr63a hid,rpr	Group	44	0.234499							WT/Anosmic	% Big Turns	531	0.2324		hid,rpr WT/hid,rpr Ir8a'	% Big Turns	386	0.341905
				Time	Number	Cohen's d		Isolated/Housed15	Group	30	0.17094											Housed15/Housed50	200-300	1.86259	0.0001		Gr63a WT/Gr63a hid,rpr	Group	44	0.234499												WT Ir8a'/hid,rpr Ir8a'	Speed	576	0.0635326
				First 100s	Individual	0.128644		Isolated/Housed50	Group	25	0.508901						Treatment	U_statistic	p_value			Housed15/Housed50	300-400	1.66377	0.0016		WT hid,rpr/All GRs hid,rpr	Group	43	0.278632							Fig S5G - Stats for Ir8a					WT Ir8a'/hid,rpr Ir8a'	% Stops	501.5	0.449463
				Last 100s	Individual	0.390463		Housed15/Housed50	Group	32	1						Group	0	0.00072211			Housed15/Housed50	400-500	0.694913	0.1148		All GRs WT/All GRs hid,rpr	Group	48	0.104895							Genotype Comparison	Behavioral Parameter	U-statistic	p_value		WT Ir8a'/hid,rpr Ir8a'	Bending Angle	448.5	0.988204
				First 100s	Group	0.151517																Housed15/Housed50	500-600	0.741152	0.2566		WT hid,rpr/Ir25a hid,rpr	Group	35	0.798446							WT/Ir8a	Speed	499	0.3356		WT Ir8a'/hid,rpr Ir8a'	% Small Turns	421	0.669655
				Last 100s	Group	0.103456																					Ir25a WT/Ir25a hid,rpr	Group	35	0.798446							WT/Ir8a	% Stops	494.5	0.3697		WT Ir8a'/hid,rpr Ir8a'	% Big Turns	479	0.669655
																						Group					WT hid,rpr/Ir76b hid,rpr	Group	21	0.463403							WT/Ir8a	Bending Angle	603	0.0111
				Fig 2I - Stats for light individual																		Treatment	Time	U_statistic	p_value		Ir76b WT/Ir76b hid,rpr	Group	32	0.694328							WT/Ir8a	% Small Turns	376	0.3739
				Time	Δ median	p_value																Isolated/Housed15	0-100	6	0.01998												WT/Ir8a	% Big Turns	494	0.3739
				0-100	0.185965	0.658																Isolated/Housed15	100-200	6	0.01998
				100-200	0.012219	0.963																Isolated/Housed15	200-300	6	0.01998
				200-300	0.573959	0.147																Isolated/Housed15	300-400	18	0.490842
				300-400	1.60304	0.0026																Isolated/Housed15	400-500	15	0.282384
				400-500	2.47569	0.0001																Isolated/Housed15	500-600	22	0.851815
				500-600	2.15849	0.0046																Isolated/Housed50	0-100	17	0.413586
																						Isolated/Housed50	100-200	9	0.0592741
				Fig 2I - Stats for light group																		Isolated/Housed50	200-300	8	0.042624
				Time	U_statistic	p_value																Isolated/Housed50	300-400	15	0.282384
				0-100	44	0.234499																Isolated/Housed50	400-500	12	0.141858
				100-200	43	0.278632																Isolated/Housed50	500-600	6	0.01998
				200-300	35	0.798446																Housed15/Housed50	0-100	17	0.130381
				300-400	28	0.720901																Housed15/Housed50	100-200	25	0.505361
				400-500	25	0.505361																Housed15/Housed50	200-300	32	1
				500-600	36	0.720901																Housed15/Housed50	300-400	29	0.798446
																						Housed15/Housed50	400-500	35	0.798446
																						Housed15/Housed50	500-600	43	0.278632
