# Supplementary material for: Multimodal social context modulates larval behavior in Drosophila
Source: Sci Adv. 2026 Jan 30;12(5):eady0750. doi: 10.1126/sciadv.ady0750 (PMC12857689; doi:10.1126/sciadv.ady0750)
Supplement: Supplementary file 3 — Data S1 to S3 [file sciadv.ady0750_data_s1_to_s3.zip › ady0750_data_s2.xlsx]

## Sheet: Table2
Fig. 1				Fig2A						Fig. 4 - Group				Fig. S1				Fig S2					Fig. S5 - Individual				Fig. S6 - Individual				Fig. S6 - Group				Fig. S7 - Individual				Fig. S7 - Group
Number	Parameter	Average ± Std		Environment	Number	Time	Parameter	Average ± Std		Genotype	Parameter	Average ± Std		Number	Parameter	Average ± Std		Treatment	Number	Parameter	Average ± Std		Genotype	Parameter	Average ± Std		Genotype	Parameter	Average ± Std		Genotype	Parameter	Average ± Std		Genotype	Parameter	Average ± Std		Genotype	Parameter	Average ± Std
1 larva	Speed	1.086 ± 0.181		Agar	Individual	0-100	Speed	1.094 ± 0.207		WT hid,rpr	Speed	1.088 ± 0.259		Individual	Speed	1.1608 ± 0.091		Isolated	Individual	Speed	1.187 ± 0.217		WT hid,rpr	Speed	0.836 ± 0.161		WT	Speed	1.093 ± 0.206		WT	Speed	1.006 ± 0.091		WT	Speed	1.127 ± 0.166		WT	Speed	1.146 ± 0.100
5 larvae	Speed	1.089 ± 0.163		Fructose	Individual	0-100	Speed	0.956 ± 0.184		NompC WT	Speed	1.123 ± 0.171		Group	Speed	1.1645 ± 0.167		Housed15	Individual	Speed	1.186 ± 0.256		NompC WT	Speed	1.018 ± 0.202		Ir8a'	Speed	0.978 ± 0.261		Ir8a'	Speed	0.942 ± 0.099		Gr63a	Speed	1.212 ± 0.185		Gr63a	Speed	1.095 ± 0.158
10 larvae	Speed	1.019 ± 0.139		Agar	Individual	0-100	% Stops	15.616 ± 14.943		NompC hid,rpr	Speed	1.067 ± 0.138		Individual	% Stops	14.811 ± 4.202		Housed50	Individual	Speed	1.129 ± 0.235		NompC hid,rpr	Speed	0.997 ± 0.202		WT	% Stops	15.2 ± 19.992		WT	% Stops	11.833 ± 7.317		WT	% Stops	9.033 ± 6.578		WT	% Stops	7.656 ± 3.061
15 larvae	Speed	1.195 ± 0.191		Fructose	Individual	0-100	% Stops	20.098 ± 19.364		WT hid,rpr	% Stops	16.333 ± 12.003		Group	% Stops	13.406 ± 8.027		Isolated	Individual	% Stops	17.211 ± 19.002		WT hid,rpr	% Stops	33.214 ± 21.501		Ir8a'	% Stops	26.343 ± 28.489		Ir8a'	% Stops	33.521 ± 11.362		Gr63a	% Stops	9.4 ± 7.554		Gr63a	% Stops	10.428 ± 3.821
20 larvae	Speed	1.085 ± 0.131		Agar	Individual	0-100	Bending Angle	0.146 ± 0.051		NompC WT	% Stops	17.662 ± 6.078		Individual	Bending Angle	0.1444 ± 0.025		Housed15	Individual	% Stops	15.56 ± 20.796		NompC WT	% Stops	17.833 ± 16.146		WT	Bending Angle	0.152 ± 0.051		WT	Bending Angle	0.142 ± 0.022		WT	Bending Angle	0.142 ± 0.045		WT	Bending Angle	0.109 ± 0.020
1 larva	% Stops	17.116 ± 17.821		Fructose	Individual	0-100	Bending Angle	0.143 ± 0.044		NompC hid,rpr	% Stops	20.667 ± 7.89		Group	Bending Angle	0.1232 ± 0.026		Housed50	Individual	% Stops	19 ± 20.471		NompC hid,rpr	% Stops	17.310 ± 16.833		Ir8a'	Bending Angle	0.152 ± 0.054		Ir8a'	Bending Angle	0.167 ± 0.028		Gr63a	Bending Angle	0.108 ± 0.025		Gr63a	Bending Angle	0.126 ± 0.019
5 larvae	% Stops	12.653 ± 7.393		Agar	Individual	0-100	% Small Turns	90.931 ± 6.342		WT hid,rpr	Bending Angle	0.146 ± 0.029		Individual	% Small Turns	91.048 ± 3.273		Isolated	Individual	Bending Angle	0.139 ± 0.054		WT hid,rpr	Bending Angle	0.196 ± 0.045		WT	% Small Turns	91.366 ± 6.311		WT	% Small Turns	92.991 ± 2.602		WT	% Small Turns	91.866 ± 5.469		WT	% Small Turns	95.602 ± 2.489
10 larvae	% Stops	18.25 ± 9.508		Fructose	Individual	0-100	% Small Turns	93.126 ± 4.973		NompC WT	Bending Angle	0.150 ± 0.016		Group	% Small Turns	93.741 ± 3.151		Housed15	Individual	Bending Angle	0.112 ± 0.041		NompC WT	Bending Angle	0.166 ± 0.046		Ir8a'	% Small Turns	91.896 ± 7.788		Ir8a'	% Small Turns	90.262 ± 3.822		Gr63a	% Small Turns	96.7 ± 3.018		Gr63a	% Small Turns	95.037 ± 1.954
15 larvae	% Stops	13.294 ± 8.581		Agar	Individual	0-100	% Big Turns	9.068 ± 6.342		NompC hid,rpr	Bending Angle	0.172 ± 0.027		Individual	% Big Turns	8.9515 ± 3.273		Housed50	Individual	Bending Angle	0.115 ± 0.051		NompC hid,rpr	Bending Angle	0.146 ± 0.055		WT	% Big Turns	8.633 ± 6.311		WT	% Big Turns	7.008 ± 2.602		WT	% Big Turns	8.133 ± 5.469		WT	% Big Turns	4.397 ± 2.489
20 larvae	% Stops	15.391 ± 6.547		Fructose	Individual	0-100	% Big Turns	6.873 ± 4.973		WT hid,rpr	% Small Turns	91.897 ± 3.876		Group	% Big Turns	6.2581 ± 3.151		Isolated	Individual	% Small Turns	92.448 ± 6.213		WT hid,rpr	% Small Turns	86.071 ± 5.899		Ir8a'	% Big Turns	8.103 ± 7.788		Ir8a'	% Big Turns	9.737 ± 3.822		Gr63a	% Big Turns	3.3 ± 3.018		Gr63a	% Big Turns	4.962 ± 1.954
1 larva	Bending Angle	0.167 ± 0.055		Agar	Individual	500-600	Speed	1.129 ± 0.211		NompC WT	% Small Turns	91.245 ± 1.76						Housed15	Individual	% Small Turns	94.88 ± 4.284		NompC WT	% Small Turns	89.966 ± 6.099
5 larvae	Bending Angle	0.133 ± 0.023		Fructose	Individual	500-600	Speed	0.961 ± 0.205		NompC hid,rpr	% Small Turns	88.816 ± 3.986						Housed50	Individual	% Small Turns	94.307 ± 5.815		NompC hid,rpr	% Small Turns	93.172 ± 6.233		Genotype	Parameter	Average ± Std		Genotype	Parameter	Average ± Std		Genotype	Parameter	Average ± Std		Genotype	Parameter	Average ± Std
10 larvae	Bending Angle	0.156 ± 0.024		Agar	Individual	500-600	% Stops	13.763 ± 20.055		WT hid,rpr	% Big Turns	8.102 ± 3.876						Isolated	Individual	% Big Turns	7.551 ± 6.213		WT hid,rpr	% Big Turns	13.928 ± 5.899		WT hid,rpr	Speed	1.002 ± 0.233		WT hid,rpr	Speed	1.213 ± 0.136		WT	Speed	1.127 ± 0.166		WT	Speed	1.146 ± 0.101
15 larvae	Bending Angle	0.141 ± 0.027		Fructose	Individual	500-600	% Stops	23.636 ± 26.241		NompC WT	% Big Turns	8.755 ± 1.76						Housed15	Individual	% Big Turns	5.12 ± 4.284		NompC WT	% Big Turns	10.033 ± 6.099		Ir8a WT	Speed	1.033 ± 0.206		Ir8a WT	Speed	1.098 ± 0.046		Piezo	Speed	1.115 ± 0.154		Piezo	Speed	0.989 ± 0.131
20 larvae	Bending Angle	0.146 ± 0.023		Agar	Individual	500-600	Bending Angle	0.111 ± 0.047		NompC hid,rpr	% Big Turns	11.183 ± 3.986						Housed50	Individual	% Big Turns	5.692 ± 5.815		NompC hid,rpr	% Big Turns	6.827 ± 6.233		Ir8a hid,rpr	Speed	1.068 ± 0.253		Ir8a hid,rpr	Speed	1.271 ± 0.126		WT	% Stops	9.033 ± 6.578		WT	% Stops	7.656 ± 3.061
1 larva	% Small Turns	88.766 ± 7.098		Fructose	Individual	500-600	Bending Angle	0.125 ± 0.041										Isolated	Group	Speed	1.238 ± 0.045						WT hid,rpr	% Stops	28.1 ± 29.251		WT hid,rpr	% Stops	13.1 ± 4.620		Piezo	% Stops	8.7 ± 6.114		Piezo	% Stops	15.178 ± 9.909
5 larvae	% Small Turns	92.466 ± 3.109		Agar	Individual	500-600	% Small Turns	95.852 ± 5.414		Genotype	Parameter	Average ± Std						Housed15	Group	Speed	0.971 ± 0.181		Genotype	Parameter	Average ± Std		Ir8a WT	% Stops	23.566 ± 26.441		Ir8a WT	% Stops	24.812 ± 10.968		WT	Bending Angle	0.142 ± 0.045		WT	Bending Angle	0.109 ± 0.020
10 larvae	% Small Turns	89.29 ± 3.841		Fructose	Individual	500-600	% Small Turns	95.007 ± 4.291		WT	Speed	1.047 ± 0.122						Housed50	Group	Speed	0.935 ± 0.127		WT	Speed	1.127 ± 0.166		Ir8a hid,rpr	% Stops	22.75 ± 22.649		Ir8a hid,rpr	% Stops	15.347 ± 6.110		Piezo	Bending Angle	0.111 ± 0.03		Piezo	Bending Angle	0.124 ± 0.020
15 larvae	% Small Turns	91.609 ± 3.755		Agar	Individual	500-600	% Big Turns	4.147 ± 5.414		iav	Speed	1.129 ± 0.107						Isolated	Group	% Stops	11.632 ± 3.621		iav	Speed	1.104 ± 0.197		WT hid,rpr	Bending Angle	0.179 ± 0.044		WT hid,rpr	Bending Angle	0.133 ± 0.023		WT	% Small Turns	91.866 ± 5.469		WT	% Small Turns	95.602 ± 2.489
20 larvae	% Small Turns	91.493 ± 3.375		Fructose	Individual	500-600	% Big Turns	4.992 ± 4.291		WT	%Stops	11.132 ± 5.089						Housed15	Group	% Stops	24.476 ± 17.689		WT	Bending Angle	9.033 ± 6.578		Ir8a WT	Bending Angle	0.182 ± 0.042		Ir8a WT	Bending Angle	0.169 ± 0.019		Piezo	% Small Turns	95.166 ± 5.119		Piezo	% Small Turns	93.991 ± 2.631
1 larva	% Big Turns	11.233 ± 7.098		Agar	Group	0-100	Speed	1.048 ± 0.132		iav	%Stops	7.766 ± 3.408						Housed50	Group	% Stops	22.757 ± 8.144		iav	Bending Angle	7.724 ± 6.616		Ir8a hid,rpr	Bending Angle	0.188 ± 0.042		Ir8a hid,rpr	Bending Angle	0.161 ± 0.026		WT	% Big Turns	8.133 ± 5.469		WT	% Big Turns	4.397 ± 2.489
5 larvae	% Big Turns	7.533 ± 3.109		Fructose	Group	0-100	Speed	1.041 ± 0.127		WT	Bending Angle	0.120 ± 0.024						Isolated	Group	Bending Angle	0.102 ± 0.012		WT	Midline Offset	0.142 ± 0.045		WT hid,rpr	% Small Turns	90 ± 7.647		WT hid,rpr	% Small Turns	93.681 ± 2.635		Piezo	% Big Turns	4.833 ± 5.119		Piezo	% Big Turns	6.008 ± 2.631
10 larvae	% Big Turns	10.71 ± 3.841		Agar	Group	0-100	% Stops	16.759 ± 7.513		iav	Bending Angle	0.127 ± 0.010						Housed15	Group	Bending Angle	0.124 ± 0.031		iav	Midline Offset	0.136 ± 0.037		Ir8a WT	% Small Turns	90.2 ± 6.299		Ir8a WT	% Small Turns	90.973 ± 2.568
15 larvae	% Big Turns	8.388 ± 3.751		Fructose	Group	0-100	% Stops	16.043 ± 7.486		WT	% Small Turns	94.305 ± 2.663						Housed50	Group	Bending Angle	0.121 ± 0.017		WT	% Small Turns	91.866 ± 5.469		Ir8a hid,rpr	% Small Turns	90.071 ± 6.508		Ir8a hid,rpr	% Small Turns	92.408 ± 3.835		Genotype	Parameter	Average ± Std		Genotype	Parameter	Average ± Std
20 larvae	% Big Turns	8.504 ± 3.373		Agar	Group	0-100	Bending Angle	0.127 ± 0.021		iav	% Small Turns	96.198 ± 1.241						Isolated	Group	% Small Turns	95.452 ± 1.051		iav	% Small Turns	95.103 ± 4.203		WT hid,rpr	% Big Turns	10 ± 7.647		WT hid,rpr	% Big Turns	6.318 ± 2.635		WT	Speed	1.310 ± 0.149		WT	Speed	1.153 ± 0.161
				Fructose	Group	0-100	Bending Angle	0.132 ± 0.023		WT	% Big Turns	5.694 ± 2.663						Housed15	Group	% Small Turns	94.047 ± 3.069		WT	% Big Turns	8.133 ± 5.469		Ir8a WT	% Big Turns	9.8 ± 6.299		Ir8a WT	% Big Turns	9.026 ± 2.568		Orco	Speed	1.239 ± 0.188		Orco	Speed	1.122 ± 0.130
				Agar	Group	0-100	% Small Turns	93.61 ± 2.354		iav	% Big Turns	3.801 ± 1.241						Housed50	Group	% Small Turns	94.175 ± 3.302		iav	% Big Turns	4.896 ± 4.203		Ir8a hid,rpr	% Big Turns	9.928 ± 6.508		Ir8a hid,rpr	% Big Turns	7.591 ± 3.835		WT	% Stops	9.533 ± 7.285		WT	% Stops	11.606 ± 6.709
				Fructose	Group	0-100	% Small Turns	93.298 ± 2.851										Isolated	Group	% Big Turns	4.548 ± 1.051														Orco	% Stops	11.132 ± 9.046		Orco	% Stops	13.633 ± 3.913
				Agar	Group	0-100	% Big Turns	6.39 ± 2.354		Genotype	Parameter	Average ± Std						Housed15	Group	% Big Turns	5.952 ± 3.069		Genotype	Parameter	Average ± Std						Genotype	Parameter	Average ± Std		WT	Bending Angle	0.124 ± 0.050		WT	Bending Angle	0.114 ± 0.027
				Fructose	Group	0-100	% Big Turns	6.701 ± 2.851		WT hid,rpr	Speed	0.948 ± 0.079						Housed50	Group	% Big Turns	5.808 ± 3.303		WT hid,rpr	Speed	1.206 ± 0.201						hid,rpr WT	Speed	1.226 ± 0.233		Orco	Bending Angle	0.125 ± 0.045		Orco	Bending Angle	0.117 ± 0.014
				Agar	Group	500-600	Speed	1.086 ± 0.084		iav WT	Speed	1.244 ± 0.071											iav WT	Speed	1.223 ± 0.115						WT Ir8a'	Speed	1.301 ± 0.183		WT	% Small Turns	94 ± 5.571		WT	% Small Turns	94.516 ± 3.559
				Fructose	Group	500-600	Speed	1.003 ± 0.109		iav hid,rpr	Speed	1.047 ± 0.085											iav hid,rpr	Speed	1.132 ± 0.141						hid,rpr Ir8a'	Speed	1.198 ± 0.224		Orco	% Small Turns	94.544 ± 5.875		Orco	% Small Turns	95.957 ± 2.318
				Agar	Group	500-600	% Stops	14..839 ± 7.961		WT hid,rpr	% Stops	16.187 ± 5.766											WT hid,rpr	% Stops	8.533 ± 7.098						hid,rpr WT	% Stops	9.466 ± 9.118		WT	% Big Turns	6 ± 5.571		WT	% Big Turns	5.483 ± 3.559
				Fructose	Group	500-600	% Stops	20.104 ± 12.251		iav WT	% Stops	11.84 ± 3.647											iav WT	% Stops	10.166 ± 4.077						WT Ir8a'	% Stops	9.166 ± 8.538		Orco	% Big Turns	5.455 ± 5.875		Orco	% Big Turns	4.042 ± 2.318
				Agar	Group	500-600	Bending Angle	0.118 ± 0.022		iav hid,rpr	% Stops	13.753 ± 3.665											iav hid,rpr	% Stops	13.259 ± 6.725						hid,rpr Ir8a'	% Stops	8.1 ± 7.193
				Fructose	Group	500-600	Bending Angle	0.128 ± 0.025		WT hid,rpr	Bending Angle	0.142 ± 0.020											WT hid,rpr	Bending Angle	0.161 ± 0.042						hid,rpr WT	Bending Angle	0.131 ± 0.049		Genotype	Parameter	Average ± Std		Genotype	Parameter	Average ± Std
				Agar	Group	500-600	% Small Turns	94.836 ± 2.349		iav WT	Bending Angle	0.123 ± 0.015											iav WT	Bending Angle	0.159 ± 0.031						WT Ir8a'	Bending Angle	0.112 ± 0.021		WT	Speed	1.124 ± 0.169		WT	Speed	1.160 ± 0.130
				Fructose	Group	500-600	% Small Turns	94.237 ± 2.699		iav hid,rpr	Bending Angle	0.133 ± 0.016											iav hid,rpr	Bending Angle	0.147 ± 0.031						hid,rpr Ir8a'	Bending Angle	0.119 ± 0.042		NorpA	Speed	1.021 ± 0.237		NorpA	Speed	1.160 ± 0.146
				Agar	Group	500-600	% Big Turns	5.163 ± 2.349		WT hid,rpr	% Small Turns	92.988 ± 2.733											WT hid,rpr	% Small Turns	90.733 ± 5.771						hid,rpr WT	% Small Turns	94.866 ± 6.361		WT	% Stops	13.4 ± 7.054		WT	% Stops	9.692 ± 4.454
				Fructose	Group	500-600	% Big Turns	5.762 ±. 2.699		iav WT	% Small Turns	94.001 ± 1.652											iav WT	% Small Turns	90.566 ± 3.738						WT Ir8a'	% Small Turns	97.1 ± 2.604		NorpA	% Stops	16.689 ± 15.584		NorpA	% Stops	10.638 ± 7.568
				Dark	Individual	0-100	Speed	1.261 ± 0.262		iav hid,rpr	% Small Turns	95.059 ± 2.017											iav hid,rpr	% Small Turns	92.296 ± 4.065						hid,rpr Ir8a'	% Small Turns	96.533 ± 4.361		WT	Bending Angle	0.157 ± 0.042		WT	Bending Angle	0.119 ± 0.015
				Light	Individual	0-100	Speed	1.303 ± 0.198		WT hid,rpr	% Big Turns	7.011 ± 2.733											WT hid,rpr	% Big Turns	9.266 ± 5.771						hid,rpr WT	% Big Turns	5.133 ± 6.361		NorpA	Bending Angle	0.131 ± 0.045		NorpA	Bending Angle	0.101 ± 0.021
				Dark	Individual	0-100	% Stops	13.964 ± 18.741		iav WT	% Big Turns	5.998 ± 1.652											iav WT	% Big Turns	9.433 ± 3.738						WT Ir8a'	% Big Turns	2.9 ± 2.604		WT	% Small Turns	90.3 ± 6.182		WT	% Small Turns	93.99 ± 1.923
				Light	Individual	0-100	% Stops	17.481 ± 22.188		iav hid,rpr	% Big Turns	4.941 ± 2.017											iav hid,rpr	% Big Turns	7.703 ± 4.065						hid,rpr Ir8a'	% Big Turns	3.466 ± 4.361		NorpA	% Small Turns	93.413 ± 5.846		NorpA	% Small Turns	96.673 ± 3.082
				Dark	Individual	0-100	Bending Angle	0.131 ± 0.063																											WT	% Big Turns	9.7 ± 6.182		WT	% Big Turns	6.01 ± 1.923
				Light	Individual	0-100	Bending Angle	0.131 ± 0.054		Genotype	Parameter	Average ± Std											Genotype	Parameter	Average ± Std										NorpA	% Big Turns	6.586 ± 5.846		NorpA	% Big Turns	3.326 ± 3.082
				Dark	Individual	0-100	% Small Turns	92.892 ± 8.608		WT	Speed	1.330 ± 0.132											WT	Speed	1.209 ± 0.331
				Light	Individual	0-100	% Small Turns	93.444 ± 6.203		ppk23	Speed	0.925 ± 0.073											ppk23	Speed	1.144 ± 0.291										Genotype	Parameter	Average ± Std		Genotype	Parameter	Average ± Std
				Dark	Individual	0-100	% Big Turns	7.107 ± 8.608		WT	% Stops	9.458 ± 5.850											WT	% Stops	15.666 ± 25.733										WT hid,rpr	Speed	1.082 ± 0.217		WT hid,rpr	Speed	1.195 ± 0.117
				Light	Individual	0-100	% Big Turns	6.555 ± 6.203		ppk23	% Stops	44.468 ± 9.392											ppk23	% Stops	11.894 ± 16.825										Gr63a WT	Speed	0.980 ± 0.172		Gr63a WT	Speed	1.038 ± 0.183
				Dark	Individual	500-600	Speed	1.131 ± 0.264		WT	Bending Angle	0.102 ± 0.021											WT	Bending Angle	0.106 ± 0.042										Gr63a hid,rpr	Speed	0.892 ± 0.150		Gr63a hid,rpr	Speed	0.935 ± 0.146
				Light	Individual	500-600	Speed	1.261 ± 0.132		ppk23	Bending Angle	0.155 ± 0.029											ppk23	Bending Angle	0.102 ± 0.059										WT hid,rpr	% Stops	12.6 ± 18.907		WT hid,rpr	% Stops	10.025 ± 5.554
				Dark	Individual	500-600	% Stops	26.929 ± 30.984		WT	% Small Turns	95.725 ± 2.341											WT	% Small Turns	96.791 ± 3.647										Gr63a WT	% Stops	15.034 ± 8.252		Gr63a WT	% Stops	15.942 ± 7.354
				Light	Individual	500-600	% Stops	15.566 ± 23.259		ppk23	% Small Turns	91.316 ± 4.300											ppk23	% Small Turns	96.631 v 5.964										Gr63a hid,rpr	% Stops	18.214 ± 17.636		Gr63a hid,rpr	% Stops	17.7 ± 8.601
				Dark	Individual	500-600	Bending Angle	0.128 ± 0.33		WT	% Big Turns	4.275 ± 2.341											WT	% Big Turns	3.208 ± 3.647										WT hid,rpr	Bending Angle	0.152 ± 0.047		WT hid,rpr	Bending Angle	0.138 ± 0.027
				Light	Individual	500-600	Bending Angle	0.134 ± 0.056		ppk23	% Big Turns	8.683 ± 4.300											ppk23	% Big Turns	3.368 ± 5.964										Gr63a WT	Bending Angle	0.171 ± 0.043		Gr63a WT	Bending Angle	0.151 ± 0.027
				Dark	Individual	500-600	% Small Turns	95.555 ± 3.262																											Gr63a hid,rpr	Bending Angle	0.141 ± 0.037		Gr63a hid,rpr	Bending Angle	0.144 ± 0.028
				Light	Individual	500-600	% Small Turns	93.778 ± 8.194		Genotype	Parameter	Average ± Std											Genotype	Parameter	Average ± Std										WT hid,rpr	% Small Turns	92.033 ± 5.43		WT hid,rpr	% Small Turns	93.118 ± 3.300
				Dark	Individual	500-600	% Big Turns	4.444 ± 3.262		WT hid,rpr	Speed	1.195 ± 0.117											WT hid,rpr	Speed	1.093 ± 0.187										Gr63a WT	% Small Turns	89.827 ± 5.868		Gr63a WT	% Small Turns	91.617 ± 2.834
				Light	Individual	500-600	% Big Turns	6.221 ± 8.194		ppk23 WT	Speed	1.042 ± 0.113											ppk23 WT	Speed	0.959 ± 0.179										Gr63a hid,rpr	% Small Turns	94.25 ± 4.918		Gr63a hid,rpr	% Small Turns	94.291 ± 2.993
				Dark	Group	0-100	Speed	1.256 ± 0.079		ppk23 hid,rpr	Speed	1.058 ± 0.210											ppk23 hid,rpr	Speed	0.906 ± 0.149										WT hid,rpr	% Big Turns	7.966 ± 5.436		WT hid,rpr	% Big Turns	6.881 ± 3.300
				Light	Group	0-100	Speed	1.375 ± 0.083		WT hid,rpr	% Stops	10.025 ± 5.554											WT hid,rpr	% Stops	10.074 ± 10.591										Gr63a WT	% Big Turns	10.172 ± 5.868		Gr63a WT	% Big Turns	8.382 ± 2.834
				Dark	Group	0-100	% Stops	15.566 ± 8.615		ppk23 WT	% Stops	11.675 ± 4.712											ppk23 WT	% Stops	14.133 ± 11.361										Gr63a hid,rpr	% Big Turns	5.75 ± 4.918		Gr63a hid,rpr	% Big Turns	5.7 ± 2.974
				Light	Group	0-100	% Stops	9.698 ± 7.346		ppk23 hid,rpr	% Stops	14.932 ± 12.910											ppk23 hid,rpr	% Stops	22.192 ± 17.011
				Dark	Group	0-100	Bending Angle	0.123 ± 0.032		WT hid,rpr	Bending Angle	0.138 ± 0.027											WT hid,rpr	Bending Angle	0.163 ± 0.045										Genotype	Parameter	Average ± Std		Genotype	Parameter	Average ± Std
				Light	Group	0-100	Bending Angle	0.111 ± 0.017		ppk23 WT	Bending Angle	0.136 ± 0.005											ppk23 WT	Bending Angle	0.155 ± 0.054										WT hid,rpr	Speed	0.992 ± 0.152		WT hid,rpr	Speed	1.285 ± 0.130
				Dark	Group	0-100	% Small Turns	93.901 ± 3.957		ppk23 hid,rpr	Bending Angle	0.153 ± 0.034											ppk23 hid,rpr	Bending Angle	0.179 ± 0.069										All GRs WT	Speed	1.168 ± 0.174		All GRs WT	Speed	1.394 ± 0.105
				Light	Group	0-100	% Small Turns	93.901 ± 3.957		WT hid,rpr	% Small Turns	93.118 ± 3.300											WT hid,rpr	% Small Turns	91.555 ± 5.431										All GRs hid,rpr	Speed	1.071 ± 0.256		All GRs hid,rpr	Speed	1.167 ± 0.093
				Dark	Group	0-100	% Big Turns	6.098 ± 3.957		ppk23 WT	% Small Turns	93.606 ± 1.338											ppk23 WT	% Small Turns	91.233 ± 6.821										WT hid,rpr	% Stops	16.866 ± 10.516		WT hid,rpr	% Stops	7.183 ± 2.364
				Light	Group	0-100	% Big Turns	3.606 ± 1.944		ppk23 hid,rpr	% Small Turns	92.775 ± 3.729											ppk23 hid,rpr	% Small Turns	88.653 ± 10.134										All GRs WT	% Stops	13.344 ± 8.125		All GRs WT	% Stops	6.55 ± 1.833
				Dark	Group	500-600	Speed	1.156 ± 0.037		WT hid,rpr	% Big Turns	6.881 ± 3.300											WT hid,rpr	% Big Turns	8.444 ± 5.431										All GRs hid,rpr	% Stops	22.689 ± 25.924		All GRs hid,rpr	% Stops	17.058 ± 8.418
				Light	Group	500-600	Speed	1.172 ± 0.049		ppk23 WT	% Big Turns	6.393 ± 1.338											ppk23 WT	% Big Turns	8.766 ± 6.821										WT hid,rpr	Bending Angle	0.183 ± 0.051		WT hid,rpr	Bending Angle	0.123 ± 0.026
				Dark	Group	500-600	% Stops	19.111 ± 6.864		ppk23 hid,rpr	% Big Turns	7.225 ± 3.729											ppk23 hid,rpr	% Big Turns	11.346 ± 10.134										All GRs WT	Bending Angle	0.173 ± 0.041		All GRs WT	Bending Angle	0.132 ± 0.016
				Light	Group	500-600	% Stops	11.967 ± 7.772																											All GRs hid,rpr	Bending Angle	0.157 ± 0.041		All GRs hid,rpr	Bending Angle	0.144 ± 0.025
				Dark	Group	500-600	Bending Angle	0.155 ± 0.014		Genotype	Parameter	Average ± Std											Genotype	Parameter	Average ± Std										WT hid,rpr	% Small Turns	88.366 ± 7.155		WT hid,rpr	% Small Turns	94.441 ± 2.645
				Light	Group	500-600	Bending Angle	0.114 ± 0.017		WT	Speed	1.139 ± 0.129											WT	Speed	1.136 ± 0.218										All GRs WT	% Small Turns	88.931 ± 5.451		All GRs WT	% Small Turns	93.325 ± 2.151
				Dark	Group	500-600	% Small Turns	95.937 ± 1.261		Anosmic	Speed	0.826 ± 0.075											Anosmic	Speed	0.922 ± 0.185										All GRs hid,rpr	% Small Turns	92.206 ± 5.821		All GRs hid,rpr	% Small Turns	93.083 ± 3.096
				Light	Group	500-600	% Small Turns	95.955 ± 1.535		WT	Bending Angle	12.85 ± 10.820											WT	Bending Angle	19.133 ± 16.051										WT hid,rpr	% Big Turns	11.633 ± 7.155		WT hid,rpr	% Big Turns	5.558 ± 2.645
				Dark	Group	500-600	% Big Turns	4.062 ± 1.261		Anosmic	Bending Angle	34.341 ± 10.226											Anosmic	Bending Angle	29.4 ± 19.973										All GRs WT	% Big Turns	11.068 ± 5.451		All GRs WT	% Big Turns	6.675 ± 2.151
				Light	Group	500-600	% Big Turns	4.045 ± 1.535		WT	Midline Offset	0.105 ± 0.022											WT	Midline Offset	0.142 ± 0.047										All GRs hid,rpr	% Big Turns	7.793 ± 5.821		All GRs hid,rpr	% Big Turns	6.916 ± 3.096
										Anosmic	Midline Offset	0.165 ± 0.027											Anosmic	Midline Offset	0.178 ± 0.067
										WT	% Small Turns	95.326 ± 2.501											WT	% Small Turns	91.866 ± 5.763										Genotype	Parameter	Average ± Std		Genotype	Parameter	Average ± Std
										Anosmic	% Small Turns	90.491 ± 3.064											Anosmic	% Small Turns	87.733 ± 10.553										WT hid,rpr	Speed	1.089 ± 0.187		WT hid,rpr	Speed	0.947 ± 0.099
										WT	% Big Turns	4.573 ± 2.501											WT	% Big Turns	8.133 ± 5.763										Ir76b WT	Speed	1.235 ± 0.172		Ir76b WT	Speed	0.979 ± 0.164
										Anosmic	% Big Turns	9.508 ± 3.064											Anosmic	% Big Turns	12.266 ± 10.553										Ir76b hid,rpr	Speed	1.107 ± 0.206		Ir76b hid,rpr	Speed	1.013 ± 0.085
																																			WT hid,rpr	% Stops	11.666 5.652		WT hid,rpr	% Stops	10.966 ± 5.388
										Genotype	Parameter	Average ± Std											Genotype	Parameter	Average ± Std										Ir76b WT	% Stops	10.466 7.137		Ir76b WT	% Stops	16.587 ± 16.019
										WT	Speed	1.047 ± 0.122											WT	Speed	1.127 ± 0.166										Ir76b hid,rpr	% Stops	15.366 17.379		Ir76b hid,rpr	% Stops	13.122 ± 5.713
										Ir8a	Speed	0.862 ± 0.072											Ir8a	Speed	1.185 ± 0.261										WT hid,rpr	Bending Angle	0.168 ± 0.027		WT hid,rpr	Bending Angle	0.130 ± 0.021
										WT	% Stops	11.132 ± 5.089											WT	% Stops	9.033 ± 6.578										Ir76b WT	Bending Angle	0.191 ± 0.051		Ir76b WT	Bending Angle	0.160 ± 0.019
										Ir8a	% Stops	29.643 ± 9.610											Ir8a	% Stops	15.621 ± 18.176										Ir76b hid,rpr	Bending Angle	0.173 ± 0.042		Ir76b hid,rpr	Bending Angle	0.175 ± 0.011
										WT	Bending Angle	0.120 ± 0.024											WT	Bending Angle	0.142 ± 0.045										WT hid,rpr	% Small Turns	91.133 ± 3.803		WT hid,rpr	% Small Turns	95.2 ± 2.670
										Ir8a	Bending Angle	0.193 ± 0.029											Ir8a	Bending Angle	0.182 ± 0.057										Ir76b WT	% Small Turns	87.466 ± 7.011		Ir76b WT	% Small Turns	92.393 ± 2.287
										WT	% Small Turns	94.305 ± 2.663											WT	% Small Turns	91.866 ± 5.469										Ir76b hid,rpr	% Small Turns	90.866 ± 5.691		Ir76b hid,rpr	% Small Turns	91.572 ± 1.476
										Ir8a	% Small Turns	87.807 ± 3.886											Ir8a	% Small Turns	89.448 ± 8.542										WT hid,rpr	% Big Turns	8.866 ± 3.803		WT hid,rpr	% Big Turns	4.8 ± 2.670
										WT	% Big Turns	5.694 ± 2.663											WT	% Big Turns	8.133 ± 5.469										Ir76b WT	% Big Turns	12.533 ± 7.010		Ir76b WT	% Big Turns	7.606 ± 2.287
										Ir8a	% Big Turns	12.192 ± 3.886											Ir8a	% Big Turns	10.551 ± 8.542										Ir76b hid,rpr	% Big Turns	9.133 ± 5.691		Ir76b hid,rpr	% Big Turns	8.427 ± 1.476
																																			Genotype	Parameter	Average ± Std		Genotype	Parameter	Average ± Std
																																			WT hid,rpr	Speed	0.993 ± 0.154		WT hid,rpr	Speed	1.285 ± 0.130
																																			Ir25a WT	Speed	1.188 ± 0.161		Ir25a WT	Speed	1.247 ± 0.075
																																			Ir25a hid,rpr	Speed	1.059 ± 0.196		Ir25a hid,rpr	Speed	1.192 ± 0.155
																																			WT hid,rpr	% Stops	16.793 ± 10.695		WT hid,rpr	% Stops	7.183 ± 2.364
																																			Ir25a WT	% Stops	13.275 ± 11.759		Ir25a WT	% Stops	10.39 ± 4.693
																																			Ir25a hid,rpr	% Stops	14.592 ± 17.904		Ir25a hid,rpr	% Stops	13.425 ± 9.230
																																			WT hid,rpr	Bending Angle	0.183 ± 0.052		WT hid,rpr	Bending Angle	0.123 ± 0.026
																																			Ir25a WT	Bending Angle	0.193 ± 0.032		Ir25a WT	Bending Angle	0.155 ± 0.018
																																			Ir25a hid,rpr	Bending Angle	0.168 ± 0.037		Ir25a hid,rpr	Bending Angle	0.147 ± 0.028
																																			WT hid,rpr	% Small Turns	88.206 ± 7.227		WT hid,rpr	% Small Turns	94.441 ± 2.645
																																			Ir25a WT	% Small Turns	87 ± 5.824		Ir25a WT	% Small Turns	90.733 ± 2.798
																																			Ir25a hid,rpr	% Small Turns	90.703 ± 5.511		Ir25a hid,rpr	% Small Turns	93.65 ± 3.828
																																			WT hid,rpr	% Big Turns	11.793 ± 7.227		WT hid,rpr	% Big Turns	5.558 ± 2.645
																																			Ir25a WT	% Big Turns	13 ± 5.824		Ir25a WT	% Big Turns	9.266 ± 2.798
																																			Ir25a hid,rpr	% Big Turns	9.296 ± 5.511		Ir25a hid,rpr	% Big Turns	6.35 ± 3.828
																																			Genotype	Parameter	Average ± Std		Genotype	Parameter	Average ± Std
																																			WT hid,rpr	Speed	1.206 ± 0.201		WT hid,rpr	Speed	0.948 ± 0.079
																																			nan WT	Speed	1.211 ± 0.169		nan WT	Speed	1.179 ± 0.088
																																			nan hid,rpr	Speed	1.114 ± 0.158		nan hid,rpr	Speed	1.053 ± 0.148
																																			WT hid,rpr	% Stops	8.533 ± 7.098		WT hid,rpr	% Stops	16.187 ± 5.766
																																			nan WT	% Stops	8.107 ± 3.900		nan WT	% Stops	11.565 ± 4.023
																																			nan hid,rpr	% Stops	10.655 ± 5.556		nan hid,rpr	% Stops	17.923 ± 9.224
																																			WT hid,rpr	Bending Angle	0.161 ± 0.042		WT hid,rpr	Bending Angle	0.142 ± 0.020
																																			nan WT	Bending Angle	0.134 ± 0.038		nan WT	Bending Angle	0.097 ± 0.008
																																			nan hid,rpr	Bending Angle	0.156 ± 0.040		nan hid,rpr	Bending Angle	0.131 ± 0.023
																																			WT hid,rpr	% Small Turns	90.733 ± 5.771		WT hid,rpr	% Small Turns	92.988 ± 2.733
																																			nan WT	% Small Turns	92.535 ± 5.493		nan WT	% Small Turns	97.618 ± 1.103
																																			nan hid,rpr	% Small Turns	91.793 ± 3.949		nan hid,rpr	% Small Turns	94.642 ± 2.614
																																			WT hid,rpr	% Big Turns	9.266 ± 5.771		WT hid,rpr	% Big Turns	7.011 ± 2.733
																																			nan WT	% Big Turns	7.464 ± 5.493		nan WT	% Big Turns	2.381 ± 1.103
																																			nan hid,rpr	% Big Turns	8.206 ± 3.949		nan hid,rpr	% Big Turns	5.357 ± 2.614
																																			Genotype	Parameter	Average ± Std		Genotype	Parameter	Average ± Std
																																			WT light	Speed	1.175 ± 0.191		WT light	Speed	1.097 ± 0.206
																																			NorpA light	Speed	0.966 ± 0.200		NorpA light	Speed	1.166 ± 0.127
																																			WT light	% Stops	11.5 ± 6.224		WT light	% Stops	13.772 ± 9.914
																																			NorpA light	% Stops	17 ± 14.396		NorpA light	% Stops	8.623 ± 6.287
																																			WT light	Bending Angle	0.137 ± 0.051		WT light	Bending Angle	0.128 ± 0.028
																																			NorpA light	Bending Angle	0.136 ± 0.055		NorpA light	Bending Angle	0.093 ± 0.016
																																			WT light	% Small Turns	91.6 ± 6.921		WT light	% Small Turns	92.685 ± 5.287
																																			NorpA light	% Small Turns	91.8 ± 7.522		NorpA light	% Small Turns	97.128 ± 2.465
																																			WT light	% Big Turns	8.4 ± 6.921		WT light	% Big Turns	7.315 ± 5.287
																																			NorpA light	% Big Turns	8.2 ± 7.522		NorpA light	% Big Turns	2.871 ± 2.465
