# Supplementary material for: Multimodal social context modulates larval behavior in Drosophila
Source: Sci Adv. 2026 Jan 30;12(5):eady0750. doi: 10.1126/sciadv.ady0750 (PMC12857689; doi:10.1126/sciadv.ady0750)
Supplement: Supplementary file 3 — Data S1 to S3 [file sciadv.ady0750_data_s1_to_s3.zip › ady0750_data_s3.xlsx]

## Sheet: Table2
Fig 1			Fig 2				Fig 3				Fig 4			Fig S1				Fig S5
Group Size	D value		Treatment	Context	D value		Treatment	Context	D value		Genotype	D value		Treatment	Context	D value		Genotype	Number	D value
1 larva	0.0302961		Agar	Individual	0.0607441		Isolated	Individual	0.065177		WT	0.0676004		WT first 5min	Individual	0.021228		WT	Group	0.0324977
5 larvae	0.0408176		Agar	Group	0.0893565		Housed15	Individual	0.0842187		iav	0.042167		WT first 5min	Group	0.108075		Ir8a	Group	0.0212805
10 larvae	0.0342904		Fructose	Individual	0.0386326		Housed50	Individual	0.10462		ppk23	0.044105		WT last 5min	Individual	0.021228		W hid,rpr	Group	0.126554
15 larvae	0.044214		Fructose	Group	0.0629626		Isolated	Group	0.106943		Anosmic	0.0228026		WT last 5min	Group	0.377019		Ir8a WT	Group	0.0596013
20 larvae	0.0548419		Dark	Individual	0.0695778		Housed15	Group	0.06604		Ir8a	0.0160185						Ir8a hid,rpr	Group	0.0994388
			Dark	Group	0.181326		Housed50	Group	0.0846534
			Light	Individual	0.12217						WT reaper	0.0378734
			Light	Group	0.272572						Gal4 WT	0.0527577
											NompC reaper	0.0286827
											iav reaper	0.0305847
											ppk23 reaper	0.0271547
